# Supplementary material for: Neuronal fatty acid-binding protein enhances autophagy and suppresses amyloid-β pathology in a Drosophila model of Alzheimer’s disease
Source: PLoS Genet. 2024 Nov 19;20(11):e1011475. doi: 10.1371/journal.pgen.1011475 (PMC11575808; doi:10.1371/journal.pgen.1011475)
Supplement: S17 Table — (XLSX) [file pgen.1011475.s017.xlsx]

## Sheet: Fig.1
S17 Table. Raw data for all figure graphs.
Mean', Meanexperimental group/Meancontrol group
SEM', SEMexperimental group/Meancontrol group
Fig. 1A
	fabp mRNA levels (normalized to RpL32)
	elavGS>fabp iBL
	EtOH	RU486
	1.60937	0.989692
	1.70333	1.23797
	1.86172	0.778669
Mean	1.72481	1.00211
SD	0.12754	0.2299
SEM	0.073635	0.132733
Mean'	1	0.580997
SEM'	0.0426917	0.0769551
Fig. 1B
	fabp mRNA levels (normalized to RpL32)
	elavGS>fabp iKK
	EtOH	RU486
	1.04137	0.780947
	1.03367	0.861457
	1.05375	0.538765
Mean	1.04293	0.727056
SD	0.0101339	0.167961
SEM	0.0058508	0.0969722
Mean'	1	0.697127
SEM'	0.00560995	0.0929803
Fig. 1C
	fabp mRNA levels (normalized to RpL32)
	elavGS>fabpGX62810
	EtOH	RU486
	0.780843	1.96377
	0.968028	1.51208
	1.11737	1.82514
	0.854016	1.15115
	0.818269	0.910001
Mean	0.907706	1.47243
SD	0.136542	0.443548
SEM	0.0610636	0.19836
Mean'	1	1.62214
SEM'	0.0672724	0.218529
Fig. 1D
	sea mRNA levels (normalized to RpL32)
	elav-Gal4
	-	fabp iBL	fabp iKK	fabpGX62810
	0.0644608	0.0675283	0.0831605	0.0556979
	0.0700121	0.0634094	0.0629695	0.0563165
	0.0782824	0.0670291	0.0944464	0.0675151
Mean	0.0709184	0.0659889	0.0801922	0.0598432
SD	0.00695522	0.00224788	0.015947	0.00665131
SEM	0.0040156	0.00129781	0.00920702	0.00384014
Mean'	1	0.930491	1.13077	0.843831
SEM'	0.0566228	0.0183001	0.129825	0.0541486
Fig. 1E
	fabp mRNA levels (normalized to RpL32)
	w1118
Days	1	15	30	45	60
	26.3558	9.38461	3.95674	2.94691	6.67589
	9.31853	3.62463	2.82138	2.69019	2.38776
	7.57188	5.61066	3.30764	3.51644	2.22771
	7.68501	6.49272	3.93226
	11.1179	4.41097	3.54654
	6.27455	2.29644	1.45386
Mean	11.3873	5.30334	3.16974	3.05118	3.76379
SD	7.52079	2.48281	0.940998	0.422879	2.52323
SEM	3.07035	1.0136	0.384161	0.244149	1.45679
Mean'	1	0.465725	0.278358	0.267947	0.330526
SEM'	0.26963	0.0890119	0.033736	0.0214405	0.127931

## Sheet: Fig.2
Fig. 2C
	Number of Poly-Ub dots
	elavGS-Gal4
	-	fabp iBL	fabp iKK
	102	489	776
	107	490	166
	116	547	262
	129	687	623
	204	853	183
	169	997	381
	182	354	546
Mean	144.143	631	419.571
SD	40.4369	227.379	234.872
SEM	15.2837	85.941	88.7733
Mean'	1	4.3776	2.9108
SEM'	0.106032	0.596221	0.615871
Fig. 2C'
	Area of Poly-Ub dots (µm2)
	elavGS-Gal4
	-	fabp iBL	fabp iKK
	1.14617	0.575936	0.675943
	0.445687	0.495372	0.869868
	0.63587	0.593598	0.262613
	0.676075	0.893672	0.363345
	0.489584	0.909889	0.652278
	0.627697	0.536595	0.883272
	0.478509	0.760865	1.35154
Mean	0.642799	0.680847	0.722695
SD	0.239474	0.172233	0.363053
SEM	0.0905128	0.065098	0.137221
Mean'	1	1.05919	1.12429
SEM'	0.14081	0.101273	0.213475
Fig. 2E
	Number of Ref(2)P dots
	elavGS-Gal4
	-	fabp iBL	fabp iKK
	19	420	108
	26	454	123
	35	454	191
	136	478	193
	54	514	217
	56	639	221
	58	290	238
	81		245
Mean	58.125	464.143	192
SD	37.2384	104.668	51.0042
SEM	13.1658	39.5609	18.0327
Mean'	1	7.98525	3.30323
SEM'	0.226508	0.680618	0.31024
Fig. 2E'
	Area of Ref(2)P dots (µm2)
	elavGS-Gal4
	-	fabp iBL	fabp iKK
	0.539249	0.618195	0.713052
	0.261109	0.353102	0.483538
	0.226096	0.468876	0.231143
	0.846767	0.492647	0.571221
	0.452743	0.451579	0.37446
	0.404593	0.530361	0.679204
	0.589553	0.470924	0.389019
	1.39911		0.509312
Mean	0.589903	0.483669	0.493869
SD	0.381158	0.0804329	0.161686
SEM	0.13476	0.0304008	0.0571645
Mean'	1	0.819914	0.837204
SEM'	0.228444	0.0515353	0.0969051
Fig. 2G
	Number of Poly-Ub dots
	elavGS-Gal4
	LacZ	fabpGX62810
	72	64
	150	103
	385	55
	94	145
	100	78
	88	82
	123	97
	140	46
	118	105
	165	113
	79	122
	225	130
	187	47
	489	163
Mean	172.5	96.4286
SD	121.761	36.4432
SEM	32.5421	9.73987
Mean'	1	0.559006
SEM'	0.18865	0.056463
Fig. 2G'
	Area of Poly-Ub dots (µm2)
	elavGS-Gal4
	LacZ	fabpGX62810
	1.01289	1.10733
	1.38444	1.76965
	1.17328	1.37746
	1.56008	1.11867
	1.07164	1.27084
	1.62538	1.62178
	1.02464	1.13527
	1.51098	0.74807
	1.29613	1.23917
	1.03467	1.45994
	0.97887	1.31605
	1.83387	1.1995
	1.14768	1.72055
	1.02922	1.18509
Mean	1.26313	1.30495
SD	0.275633	0.272043
SEM	0.073666	0.0727064
Mean'	1	1.03311
SEM'	0.0583204	0.0575607
Fig. 2I
	Number of Ref(2)P dots
	elavGS-Gal4
	LacZ	fabpGX62810
	78	52
	124	94
	182	106
	93	69
	116	72
	80	79
	138	60
	149	85
	79	87
	220	60
		98
		73
Mean	125.9	77.9167
SD	47.6875	16.6158
SEM	15.0801	4.79656
Mean'	1	0.618877
SEM'	0.119779	0.0380981
Fig. 2I'
	Area of Ref(2)P dots (µm2)
	elavGS-Gal4
	LacZ	fabpGX62810
	2.80652	3.49133
	2.17525	3.06053
	3.51052	4.47591
	2.99741	2.55811
	3.90175	3.56449
	1.77513	4.83817
	3.13275	3.32562
	3.08652	2.66115
	2.9436	2.39938
	2.11862	1.91897
		4.7272
		2.56065
Mean	2.84481	3.29846
SD	0.654556	0.961707
SEM	0.206989	0.277621
Mean'	1	1.15947
SEM'	0.0727602	0.0975886
Fig. 2L
	Ubiquitinated protein levels in detergent-insoluble fraction
	(normalized to β-actin)
	elavGS-Gal4
	-	fabp iBL	fabp iKK	fabpGX62810
	0.310858	0.447353	0.352162	0.267781
	0.318141	0.44924	0.357898	0.2139
	0.344126	0.525959	0.379663	0.317721
	0.350979	0.368834	0.414626	0.262436
	0.339556	0.435611	0.415981	0.256978
	0.354623	0.40976	0.403062	0.235151
	0.371104	0.447816	0.418998	0.329345
	0.342279	0.445553	0.365553	0.213477
Mean	0.341458	0.441266	0.388493	0.262099
SD	0.0193993	0.044087	0.0278812	0.0432401
SEM	0.00685868	0.0155871	0.00985749	0.0152877
Mean'	1	1.2923	1.13775	0.767586
SEM'	0.0200864	0.0456487	0.0288688	0.0447717
Fig. 2M
	Ubiquitinated protein levels in detergent-soluble fraction
	(normalized to β-tubulin)
	elavGS-Gal4
	-	fabp iBL	fabp iKK	fabpGX62810
	0.345813	0.383806	0.373385	0.418138
	0.371245	0.388472	0.391872	0.346893
	0.358621	0.381983	0.411726	0.365576
	0.406551	0.380211	0.367172	0.354809
	0.29128	0.297109	0.320226	0.316301
	0.330106	0.332365	0.329236	0.313643
	0.278757	0.260032	0.272996	0.237047
	0.263512	0.243963	0.249875	0.209143
Mean	0.330736	0.333493	0.339561	0.320194
SD	0.0495289	0.0595519	0.0570785	0.0685226
SEM	0.0175111	0.0210548	0.0201803	0.0242264
Mean'	1	1.00834	1.02668	0.968125
SEM'	0.0529459	0.0636604	0.0610164	0.07325
Fig. 2P
	Ref(2)P protein levels in detergent-insoluble fraction
	(normalized to β-actin)
	elavGS-Gal4
	-	fabp iBL	fabp iKK	fabpGX62810
	0.890365	1.02647	0.89594	0.691912
	0.887693	1.04425	0.89561	0.689446
	0.88505	1.05435	1.0162	0.739918
	0.883836	1.07013	0.929848	0.524806
	0.866437		1.06505	0.731429
	0.877872		1.01713	0.611038
	0.889385
Mean	0.882948	1.0488	0.969963	0.664758
SD	0.00839176	0.0183071	0.0721393	0.0823568
SEM	0.00317179	0.00915354	0.0294507	0.033622
Mean'	1	1.18784	1.09855	0.752885
SEM'	0.00359227	0.010367	0.033355	0.0380793
Fig. 2Q
	Ref(2)P protein levels in detergent-soluble fraction
	(normalized to β-tubulin)
	elavGS-Gal4
	-	fabp iBL	fabp iKK	fabpGX62810
	0.664128	0.737228	0.745258	0.913238
	0.661332	0.925562	0.878884	0.860959
	0.60634	0.687587	0.808808	0.781005
	0.796621	0.747067	0.792434	0.663697
Mean	0.682105	0.774361	0.806346	0.804724
SD	0.0808476	0.104108	0.055357	0.108611
SEM	0.0404238	0.0520539	0.0276785	0.0543054
Mean'	1	1.13525	1.18214	1.17977
SEM'	0.0592633	0.0763136	0.040578	0.0796144

## Sheet: Fig.3
Fig. 3A
	Aβ42 mRNA levels (normalized to RpL32)
	elavGS>Aβ422x
	-	fabp iBL	fabp iKK	fabpGX62810
	0.00439441	0.0133148	0.0116731	0.0122745
	0.0166838	0.0249168	0.0159265	0.0190537
	0.0330782	0.0331496	0.0171837	0.0129224
	0.0317597	0.0420269
Mean	0.021479	0.028352	0.0149278	0.0147502
SD	0.0136028	0.0122194	0.00288789	0.00374103
SEM	0.00680142	0.00610969	0.00166733	0.00215988
Mean'	1	1.31999	0.694993	0.686726
SEM'	0.316654	0.284449	0.0776258	0.100558
Fig. 3G
	Performance index
	elavGS-Gal4		elavGS>Aβ422x
	-	fabpGX62810	-	fabpGX62810
	32.4017	6.0307	6.86275	26.7872
	33.2121	27.451	4.01891	16.6069
	27.9365	22.548	7.11797	31.2107
	26.0098	31.3393	2.74275	23.7288
	34.8077	27.1122	-0.119119	33.4477
		32.1429
Mean	30.8736	24.4373	4.12465	26.3563
SD	3.72704	9.65011	3.0161	6.63311
SEM	1.66678	3.93964	1.34884	2.96642
Fig. 3I
	Number of active Dcp-1-positive cells
	elavGS-Gal4			elavGS>Aβ422x
	-	fabp iBL	fabp iKK	-	fabp iBL	fabp iKK
	1	0	1	2	4	5
	0	0	0	1	4	5
	0	1	0	2	5	5
	0	1	0	2	4	2
	1	0	0	4	4	4
	0	0	0	4	3	4
	0	1	0	2	4	3
	1	0	0	2	5	3
	0	0	0	2	5	2
	1	0		3	9
				1	5
Mean	0.4	0.3	0.111111	2.27273	4.72727	3.66667
SD	0.516398	0.483046	0.333333	1.00905	1.55505	1.22474
SEM	0.163299	0.152753	0.111111	0.30424	0.468865	0.408248
Mean'	0.176	0.132	0.0488889	1	2.08	1.61333
SEM'	0.0718517	0.0672111	0.0488889	0.133866	0.206301	0.179629
Fig. 3K
	Area of neuronal loss (µm2)
	elavGS-Gal4			elavGS>Aβ422x
	-	fabp iBL	fabp iKK	-	fabp iBL	fabp iKK
	8.73439	0	0	198.325	143.626	213.938
	0	0	0	146.901	214.265	287.689
	0	0	0	164.479	318.095	272.786
	0	0	0	133.418	184.787	414.174
	0	141.497	0	151.214	283.868	149.904
	0	0	0	195.268	263.451	154.599
	0	0	0	198.38	248.93	301.773
	0	0	0	165.025	201.218	141.006
	0	0	0	102.138	307.177	211.7
	0	0	0	151.323	359.365	141.988
Mean	0.873439	14.1497	0	160.647	252.478	228.956
SD	2.76206	44.7453	0	30.922	66.9656	89.8015
SEM	0.873439	14.1497	0	9.77838	21.1764	28.3977
Mean'	0.005437	0.0880794	0	1	1.57163	1.42521
SEM'	0.005437	0.0880794	0	0.0608687	0.131819	0.176771
Fig. 3M
	Number of active Dcp-1-positive cells
	elavGS>Aβ422x
	LacZ	fabpGX62810
	5	3
	5	3
	1	3
	5	1
	4	3
	5	1
	4	3
	3	2
	2
Mean	3.77778	2.375
SD	1.48137	0.916125
SEM	0.493789	0.323899
Mean'	1	0.628676
SEM'	0.130709	0.085738
Fig. 3O
	Area of neuronal loss (µm2)
	elavGS>Aβ422x
	LacZ	fabpGX62810
	129.592	16.9171
	25.7669	111.387
	20.8938	47.0016
	32.7989	77.5028
	187.438	34.6673
	172.541	29.971
	150.499	25.3503
	265.497	32.4328
	62.8708	120.073
	153.819	48.9963
	30.9052	126.045
	101.225	128.469
	119.341	72.5413
	92.4504	84.1182
	167.075	26.4108
	207.84
	29.7058
	234.036
	182.54
	37.975
	29.4407
	34.5537
	82.78
Mean	110.938	65.4589
SD	75.6759	40.2458
SEM	15.7795	10.3914
Mean'	1	0.590047
SEM'	0.142237	0.0936682

## Sheet: Fig.4
Fig. 4B
	Aβ aggregate levels (intensity x area, arbitary unit)
	elavGS>Aβ422x
	-	fabp iBL	fabp iKK
	1.31644e+06	4.69671e+06	3.27492e+06
	1.24266e+06	2.64929e+06	3.40886e+06
	1.75663e+06	2.528e+06	2.02455e+06
	1.93321e+06	4.81317e+06	1.24797e+06
	1.97049e+06	3.08143e+06	1.63972e+06
	992164	2.83998e+06	1.80813e+06
	1.32626e+06	2.77513e+06	1.21211e+06
	1.79366e+06	3.69676e+06	1.87625e+06
	1.52633e+06	2.76057e+06	3.51529e+06
	1.12336e+06	1.56664e+06	3.75701e+06
Mean	1.49812e+06	3.14077e+06	2.37648e+06
SD	348272	999675	996939
SEM	110133	316125	315260
Mean'	1	2.09647	1.58631
SEM'	0.0735144	0.211014	0.210437
Fig. 4D
	Aβ aggregate levels (intensity x area, arbitary unit)
	elavGS>Aβ422x
	LacZ	fabpGX62810
	50810.5	707401
	4.24061e+06	499926
	788426	1.42009e+06
	1.64753e+06	245920
	3.56075e+06	1.54319e+06
	2.13973e+06	2.41776e+06
	3.07295e+06	2.3425e+06
	5.60003e+06	742103
	1.68654e+06	684123
	1.63771e+06	594679
	875155	784625
	951605	1.00799e+06
	2.29124e+06
	1.85609e+06
Mean	2.17137e+06	1.08253e+06
SD	1.50044e+06	706046
SEM	401008	203818
Mean'	1	0.498545
SEM'	0.18468	0.093866
Fig. 4F
	Number of Poly-Ub dots
	elavGS>Aβ422x
	-	fabp iBL	fabp iKK
	250	239	210
	121	356	276
	230	370	279
	262	393	350
	281	521	370
	290	412	423
	203	305	423
	204	342	431
	284	354	502
	388	411	614
Mean	251.3	370.3	387.8
SD	70.1222	74.0841	118.438
SEM	22.1746	23.4275	37.4533
Mean'	1	1.47354	1.54318
SEM'	0.0882395	0.093225	0.149038
Fig. 4F'
	Area of Poly-Ub dots (µm2)
	elavGS>Aβ422x
	-	fabp iBL	fabp iKK
	3.55269	1.57901	2.25997
	2.92337	3.60208	2.37944
	3.21026	1.66867	2.12949
	2.44873	1.8898	2.54929
	2.24432	3.14216	2.36557
	2.65478	3.33023	1.45556
	1.57036	2.60738	1.49445
	1.26581	3.42048	2.05947
	2.79505	3.64879	3.69501
	2.79415	3.13626	4.7527
Mean	2.54595	2.80249	2.5141
SD	0.701088	0.809408	1.00148
SEM	0.221704	0.255957	0.316697
Mean'	1	1.10076	0.987487
SEM'	0.0870808	0.100535	0.124392
Fig. 4H
	Number of Poly-Ub dots
	elavGS>Aβ422x
	LacZ	fabpGX62810
	199	80
	247	95
	295	104
	303	118
	318	119
	331	125
	469	145
	189	167
	234	105
Mean	287.222	117.556
SD	85.2185	26.2589
SEM	28.4062	8.75295
Mean'	1	0.409284
SEM'	0.0988996	0.0304745
Fig. 4H'
	Area of Poly-Ub dots (µm2)
	elavGS>Aβ422x
	LacZ	fabpGX62810
	2.28234	3.96918
	4.9018	3.13948
	4.02742	4.24983
	4.62349	3.98457
	4.8101	4.32733
	3.89314	2.61724
	4.99499	3.98024
	4.7456	3.49355
	5.52352	3.49656
Mean	4.42249	3.69533
SD	0.940833	0.558814
SEM	0.313611	0.186271
Mean'	1	0.835577
SEM'	0.0709128	0.0421191
Fig. 4J
	Number of Ref(2)P dots
	elavGS>Aβ422x
	-	fabp iBL	fabp iKK
	341	550	193
	266	556	615
	62	469	348
	260	399	387
	298	402	529
	316	469	563
	427	322	344
	255	359	668
Mean	278.125	440.75	455.875
SD	103.969	85.2253	162.631
SEM	36.7586	30.1317	57.4986
Mean'	1	1.58472	1.6391
SEM'	0.132166	0.108339	0.206736
Fig. 4J'
	Area of Ref(2)P dots (µm2)
	elavGS>Aβ422x
	-	fabp iBL	fabp iKK
	0.29356	0.474272	1.38392
	0.360961	0.861184	0.986992
	0.437788	1.05968	1.01047
	2.07398	1.21691	1.32406
	0.582531	0.7644	1.22783
	1.49938	1.41874	1.09376
	0.576373	0.471641	1.04448
	0.690871	1.05254	1.60961
Mean	0.814429	0.914921	1.21014
SD	0.632469	0.338303	0.218343
SEM	0.223612	0.119608	0.0771958
Mean'	1	1.12339	1.48588
SEM'	0.274562	0.146861	0.0947852
Fig. 4L
	Number of Ref(2)P dots
	elavGS>Aβ422x
	LacZ	fabpGX62810
	243	257
	426	263
	367	281
	373	301
	445	324
	385	334
	294	336
	558	372
	377	296
Mean	385.333	307.111
SD	89.5726	37.6711
SEM	29.8575	12.557
Mean'	1	0.797001
SEM'	0.0774849	0.0325874
Fig. 4L'
	Area of Ref(2)P dots (µm2)
	elavGS>Aβ422x
	LacZ	fabpGX62810
	1.64129	0.824235
	1.13431	0.931804
	2.88697	1.00181
	1.31145	0.717724
	1.31521	1.0564
	1.49029	1.01106
	1.52734	1.10234
	1.21261	1.68948
	3.37846	2.89195
Mean	1.76644	1.24742
SD	0.800018	0.67388
SEM	0.266673	0.224627
Mean'	1	0.706181
SEM'	0.150967	0.127164
Fig. 4O
	Ubiquitinated protein levels in detergent-insoluble fraction
	(normalized to β-actin)
	elavGS>Aβ422x
	-	fabp iBL	fabp iKK	fabpGX62810
	0.421474	0.467948	0.48158	0.341019
	0.423745	0.467269	0.472717	0.310726
	0.400767	0.420223	0.551304	0.316454
	0.397657	0.530188	0.505112	0.337136
	0.400752	0.476402	0.568281
Mean	0.408879	0.472406	0.515799	0.326334
SD	0.0126233	0.0391282	0.0422972	0.0149838
SEM	0.0056453	0.0174987	0.0189159	0.00749189
Mean'	1	1.15537	1.26149	0.798118
SEM'	0.0138068	0.0427967	0.0462628	0.018323
Fig. 4P
	Ubiquitinated protein levels in detergent-soluble fraction
	(normalized to β-tubulin)
	elavGS>Aβ422x
	-	fabp iBL	fabp iKK	fabpGX62810
	0.448807	0.546253	0.561569	0.508684
	0.46478	0.500656	0.502822	0.405752
	0.412557	0.490416	0.568075	0.460364
	0.463837	0.479938	0.519306	0.352774
Mean	0.447495	0.504316	0.537943	0.431894
SD	0.0244144	0.0292095	0.0318693	0.0674551
SEM	0.0122072	0.0146048	0.0159347	0.0337275
Mean'	1	1.12697	1.20212	0.965136
SEM'	0.027279	0.0326367	0.0356086	0.0753696
Fig. 4S
	Ref(2)P protein levels in detergent-insoluble fraction
	(normalized to β-actin)
	elavGS>Aβ422x
	-	fabp iBL	fabp iKK	fabpGX62810
	0.809653	0.917611	0.994783	0.6729
	0.798824	0.863857	0.85331	0.567836
	0.783741	1.25474	0.984251	0.596494
	0.766377	1.26039	0.996164	0.775951
	0.801508	0.772844	0.984969	0.446345
	0.795889	1.27939	1.2585	0.728459
	0.799938		1.0537	0.394306
Mean	0.793704	1.05814	1.01795	0.59747
SD	0.0143244	0.231257	0.122124	0.141242
SEM	0.00541412	0.0944103	0.0461586	0.0533846
Mean'	1	1.33317	1.28254	0.752762
SEM'	0.00682133	0.118949	0.058156	0.0672601
Fig. 4T
	Ref(2)P protein levels in detergent-soluble fraction
	(normalized to β-tubulin)
	elavGS>Aβ422x
	-	fabp iBL	fabp iKK	fabpGX62810
	0.691161	0.680841	0.709814	0.620297
	0.723282	0.905049	1.00089	0.709469
	0.688762	0.846648	0.953377	0.578757
	0.633288	0.926553	1.02508	0.487569
	0.604612	0.962946	0.886963	0.493731
	0.605157	0.854742	0.959954	0.432211
Mean	0.65771	0.862797	0.922679	0.553672
SD	0.050121	0.099311	0.114474	0.102036
SEM	0.0204618	0.0405436	0.0467338	0.0416559
Mean'	1	1.31182	1.40287	0.841818
SEM'	0.0311107	0.0616435	0.0710552	0.0633347

## Sheet: Fig.5
Fig. 5B
	GFP/mCherry ratio (%)
	elavGS>GFP-mCherry-Atg8a, Aβ422x
	-	fabp iBL	fabpGX62810
	19.2575	22.2437	10.0318
	18.7166	22.8457	15.9274
	19.3467	22.3881	20.9677
	22.1264	26.7157	13.8158
	23.5119	21.1845	16.8367
	18.3562	26.1421	11.6751
	19.6078	24.2054	14.7465
Mean	20.1319	23.675	14.8573
SD	1.92417	2.09001	3.58025
SEM	0.727268	0.78995	1.35321
Mean'	1	1.176	0.737999
SEM'	0.0361252	0.0392388	0.0672171
Fig. 5C
	Number of GFP puncta
	elavGS>GFP-mCherry-Atg8a, Aβ422x
	-	fabp iBL	fabpGX62810
	83	115	63
	70	114	79
	77	120	91
	77	109	63
	79	93	66
	67	103	46
	70	99	64
Mean	74.7143	107.571	67.4286
SD	5.79409	9.65845	14.1522
SEM	2.18996	3.65055	5.34904
Mean'	1	1.43977	0.902486
SEM'	0.0293111	0.0488602	0.0715933
Fig. 5D
	Number of mCherry puncta
	elavGS>GFP-mCherry-Atg8a, Aβ422x
	-	fabp iBL	fabpGX62810
	431	517	628
	374	499	496
	398	536	434
	348	408	456
	336	439	392
	365	394	394
	357	409	434
Mean	372.714	457.429	462
SD	32.4125	58.5971	81.4862
SEM	12.2508	22.1476	30.7989
Mean'	1	1.22729	1.23956
SEM'	0.0328691	0.0594225	0.082634
Fig. 5F
	GFP/mCherry ratio (%)
	Lsp2>GFP-mCherry-Atg8a
	-	fabp iBL	fabpGX62810
	46.5753	73.8255	29.7297
	54.0541	84.8485	14.9425
	61.7021	73.7864	29.4931
	68.2243	72.9885	33.526
	64.7887	62.5	28.9062
	65.4762	69.4064	37.1429
	62.963	85.2417	66.9811
	65	80.2575	55.0847
	66.087	82.6923	36.6516
	73.4694
Mean	62.834	76.1719	36.9398
SD	7.53489	7.67118	15.4084
SEM	2.38274	2.55706	5.13614
Mean'	1	1.21227	0.587895
SEM'	0.0379212	0.0406955	0.0817414
Fig. 5G
	Number of GFP puncta
	Lsp2>GFP-mCherry-Atg8a
	-	fabp iBL	fabpGX62810
	34	110	33
	40	84	13
	58	76	64
	73	127	58
	46	55	37
	55	152	39
	17	335	71
	65	187	65
	76	86	81
	72
Mean	53.6	134.667	51.2222
SD	19.2481	85.5599	21.8562
SEM	6.08678	28.52	7.28541
Mean'	1	2.51244	0.955638
SEM'	0.113559	0.532089	0.135922
Fig. 5H
	Number of mCherry puncta
	Lsp2>GFP-mCherry-Atg8a
	-	fabp iBL	fabpGX62810
	73	149	111
	74	99	87
	94	103	217
	107	174	173
	71	88	128
	84	219	105
	27	393	106
	100	233	118
	115	104	221
	98
Mean	84.3	173.556	140.667
SD	25.1221	98.1403	50.2916
SEM	7.94432	32.7134	16.7639
Mean'	1	2.05878	1.66864
SEM'	0.0942387	0.38806	0.19886
Fig. 5J
	Aβ aggregate levels (intensity x area, arbitary unit)
	elavGS>Aβ422x
	-			fabpGX62810
	-	Atg6 i	Atg8a i	-	Atg6 i	Atg8a i
	1.42719e+06	2.24964e+06	3.88448e+06	465684	4.02341e+06	5.41213e+06
	893015	3.60096e+06	3.34702e+06	559930	3.50109e+06	2.14211e+06
	1.54121e+06	2.43213e+06	2.10711e+06	290341	1.2628e+06	1.23629e+06
	1.05261e+06	3.27474e+06	3.12768e+06	418304	1.53092e+06	4.38252e+06
	1.73129e+06	3.13463e+06	3.456e+06	225241	2.44238e+06	1.40145e+06
	1.99442e+06	5.28913e+06	7.36138e+06	324828	388894	2.12006e+06
	1.99308e+06	2.56887e+06	2.36341e+06	264069	2.46687e+06	1.50064e+06
	2.80716e+06	2.79147e+06	1.8501e+06	686334	2.1129e+06	1.91564e+06
	2.48782e+06	3.97775e+06		46784.1	1.84118e+06	2.23765e+06
	1.73356e+06			310464	1.55294e+06	1.20739e+06
				437531
Mean	1.76614e+06	3.2577e+06	3.43715e+06	366319	2.11234e+06	2.35559e+06
SD	591363	946577	1.738e+06	173383	1.06625e+06	1.41311e+06
SEM	187005	315526	614477	52276.9	337177	446865
Mean'	1	1.84454	1.94614	0.207413	1.19602	1.33375
SEM'	0.105884	0.178653	0.347922	0.0295996	0.190912	0.253018
Fig. 5L
	Number of active Dcp-1-positive cells
	elavGS>Aβ422x
	-			fabpGX62810
	-	Atg6 i	Atg8a i	-	Atg6 i	Atg8a i
	3	5	2	1	3	3
	2	4	3	2	6	4
	2	4	3	1	6	4
	3	5	6	1	2	7
	3	4	1	1	3	3
	2	5	5	1	4	3
	2	4	4	2	5	4
	2	4	6	2	2	3
	2	6	4	2	4	2
	3	6	6	2	3	3
	3	7	8	0
	3		9	2
	4		7
	6		4
	7		4
			5
			4
Mean	3.13333	4.90909	4.76471	1.41667	3.8	3.6
SD	1.50555	1.04447	2.07754	0.668558	1.47573	1.3499
SEM	0.38873	0.314918	0.503878	0.192996	0.466667	0.426875
Mean'	1	1.56673	1.52065	0.452128	1.21277	1.14894
SEM'	0.124063	0.100506	0.160812	0.0615945	0.148936	0.136237
Fig. 5M
	Performance index
	elavGS>Aβ422x
	-	fabpGX62810	fabpGX62810 + Atg6 i
	1.2089	27.3268	-1.36054
	8.57143	31.1623	3.55478
	7.01998	17.0095	1.06383
	6.86275	17.6357	8.16667
Mean	5.91576	23.2836	2.85618
SD	3.23126	7.06363	4.0695
SEM	1.61563	3.53182	2.03475
Fig. 5O
	Number of active Dcp-1-positive cells
	elavGS>Aβ422x, fabp iBL
	- Rapa	+ Rapa
	7	2
	3	4
	8	6
	7	3
	7	6
	4	3
	8	6
	6	4
Mean	6.25	4.25
SD	1.83225	1.58114
SEM	0.647798	0.559017
Mean'	1	0.68
SEM'	0.103648	0.0894427
Fig. 5Q
	Atg8a mRNA levels (normalized to RpL32)				Atg6 mRNA levels (normalized to RpL32)
	elavGS>fabp iBL				elavGS>fabp iBL
	EtOH	RU486			EtOH	RU486
	0.630039	0.533706			0.021107	0.0133982
	0.652417	0.493737			0.0141378	0.0102382
	0.597073	0.556076			0.0142666	0.00983614
	0.749443	0.433975			0.0165476	0.0109728
Mean	0.657243	0.504373		Mean	0.0165148	0.0111113
SD	0.0655353	0.0535491		SD	0.00325547	0.00159556
SEM	0.0327676	0.0267746		SEM	0.00162773	0.000797781
Mean'	1	0.767407		Mean'	1	0.672812
SEM'	0.0498562	0.0407377		SEM'	0.0985623	0.0483071
Fig. 5R
	Atg8a mRNA levels (normalized to RpL32)				Atg6 mRNA levels (normalized to RpL32)
	elavGS>fabp iKK				elavGS>fabp iKK
	EtOH	RU486			EtOH	RU486
	0.548901	0.459884			0.0565987	0.0380068
	0.513599	0.454718			0.0700503	0.0229579
	0.513194	0.449182			0.0609804	0.0481261
Mean	0.525231	0.454595		Mean	0.0625431	0.0363636
SD	0.0204993	0.00535207		SD	0.00686063	0.0126643
SEM	0.0118353	0.00309002		SEM	0.00396099	0.00731175
Mean'	1	0.865513		Mean'	1	0.581416
SEM'	0.0225335	0.00588316		SEM'	0.0633321	0.116907

## Sheet: Fig.6
Fig. 6B
	GFP/mCherry ratio (%)
	elav>GFP-mCherry-Atg8a
	-			fabpGX62810
	-	Eip75B iGD	Eip75B iKK	-	Eip75B iGD	Eip75B iKK
	13.9752	17.1831	14.8649	11.8577	13.1783	10.8787
	9.38511	16.5254	14.9635	5.34591	17.5115	14.1264
	7.84314	14.2132	8.87728	5.56701	15.3025	15.1316
	9.6875	14.7727	12.5984	8.24742	12.3418	10.5023
	11.4286	16.1404	12.9139	7	13.4529	11.2745
	11.1821	15.0628	14.6429	6.95652	7.62712	11.2676
	10.8014	13.7097	14.1026	4.65116	11.8993	13.3562
	8.99654	13.6029	13.6905	4.59184	12.7983	14.1667
	8.68056	12.381	15.5844	4.59016	14	15.9864
	7.71429	15.1515	13.3531	5.18293	19.6429	15.812
Mean	9.96944	14.8743	13.5591	6.39907	13.7755	13.2502
SD	1.91407	1.46852	1.90226	2.27935	3.25849	2.1139
SEM	0.605283	0.464386	0.601548	0.720793	1.03042	0.668474
Mean'	1	1.49199	1.36007	0.641868	1.38177	1.32908
SEM'	0.0607139	0.0465809	0.0603392	0.0723003	0.103358	0.0670523
Fig. 6C
	Number of GFP puncta
	elav>GFP-mCherry-Atg8a
	-			fabpGX62810
	-	Eip75B iGD	Eip75B iKK	-	Eip75B iGD	Eip75B iKK
	45	61	44	30	17	26
	29	78	41	17	38	38
	28	56	34	27	43	46
	31	39	32	24	39	23
	32	46	39	28	30	23
	35	36	41	16	18	32
	31	34	55	18	52	39
	26	37	46	18	59	51
	25	26	60	14	35	47
	27	40	45	17	44	37
Mean	30.9	45.3	43.7	20.9	37.5	36.2
SD	5.80134	15.4708	8.61588	5.76291	13.377	10.0753
SEM	1.83455	4.89228	2.72458	1.82239	4.23018	3.18608
Mean'	1	1.46602	1.41424	0.676375	1.21359	1.17152
SEM'	0.0593704	0.158326	0.0881741	0.0589771	0.136899	0.103109
Fig. 6D
	Number of mCherry puncta
	elav>GFP-mCherry-Atg8a
	-			fabpGX62810
	-	Eip75B iGD	Eip75B iKK	-	Eip75B iGD	Eip75B iKK
	322	355	296	253	129	239
	309	472	274	318	217	269
	357	394	383	485	281	304
	320	264	254	291	316	219
	280	285	302	400	223	204
	313	239	280	230	236	284
	287	248	390	387	437	292
	289	272	336	392	461	360
	288	210	385	305	250	294
	350	264	337	328	224	234
Mean	311.5	300.3	323.7	338.9	277.4	269.9
SD	26.6552	81.3566	49.9712	77.0634	102.54	46.8175
SEM	8.42912	25.7272	15.8023	24.3696	32.4261	14.805
Mean'	1	0.964045	1.03917	1.08796	0.89053	0.866453
SEM'	0.0270598	0.0825914	0.0507296	0.078233	0.104096	0.0475281
Fig. 6F
	GFP/mCherry ratio (%)
	elavGS>GFP-mCherry-Atg8a, Aβ422x
	-		fabp iBL
	- RGZ	+ RGZ	- RGZ	+ RGZ
	23.6025	5.93525	23.4043	4.47531
	32.5397	15.6542	26.2857	1.69082
	2.99539	8.11287	20.0927	6.90647
	12.7329	11.8519	24.6667	5.19308
	7.05882	12.3077	26.087	2.43902
	17.3203	8.02603	22.9376	8.46995
	13.3106	5.5409	29.8165	6.65083
	34.9794	16.5714	25.7426	11.7063
	19.7605	11.9349	37.8378	7.4266
	16.0521	12.0567		4.90798
	13.9186	6.47482		5.70825
		20.2128		14.0385
		11.8503		9.8646
		10.3753		7.67544
Mean	17.661	11.2075	26.319	6.93951
SD	9.73869	4.25735	5.08342	3.36781
SEM	2.93633	1.13782	1.69447	0.900086
Mean'	1	0.634591	1.49023	0.392929
SEM'	0.166261	0.0644259	0.0959445	0.0509647
Fig. 6G
	Number of GFP puncta
	elavGS>GFP-mCherry-Atg8a, Aβ422x
	-		fabp iBL
	- RGZ	+ RGZ	- RGZ	+ RGZ
	76	33	165	29
	82	67	92	7
	13	46	130	48
	41	32	111	39
	30	40	132	13
	53	37	114	31
	39	21	130	28
	85	58	104	59
	99	66	168	43
	74	51		24
	65	27		27
		76		73
		57		51
		47		35
Mean	59.7273	47	127.333	36.2143
SD	26.5823	16.3754	25.8505	17.6687
SEM	8.01486	4.37651	8.61684	4.72215
Mean'	1	0.78691	2.13191	0.606327
SEM'	0.134191	0.0732749	0.14427	0.0790618
Fig. 6H
	Number of mCherry puncta
	elavGS>GFP-mCherry-Atg8a, Aβ422x
	-		fabp iBL
	- RGZ	+ RGZ	- RGZ	+ RGZ
	322	556	705	648
	252	428	350	414
	434	567	647	695
	322	270	450	751
	425	325	506	533
	306	461	497	366
	293	379	436	421
	243	350	404	504
	501	553	444	579
	461	423		489
	467	417		473
		376		520
		481		517
		453		456
Mean	366	431.357	493.222	526.143
SD	92.9957	88.8401	114.408	109.466
SEM	28.0393	23.7435	38.136	29.2559
Mean'	1	1.17857	1.3476	1.43755
SEM'	0.07661	0.064873	0.104197	0.0799343
Fig. 6J
	Atg8a mRNA levels (normalized to RpL32)				Atg6 mRNA levels (normalized to RpL32)
	elavGS>Eip75B iGD				elavGS>Eip75B iGD
	EtOH	RU486			EtOH	RU486
	0.770906	0.550768			0.0124358	0.00363718
	0.949192	0.651744			0.0102538	0.002115
	0.869384	0.664254			0.0202018	0.00261406
Mean	0.863161	0.622255		Mean	0.0142971	0.00278875
SD	0.0893061	0.0622251		SD	0.00522869	0.00077598
SEM	0.0515609	0.0359257		SEM	0.00301879	0.000448012
Mean'	1	0.720903		Mean'	1	0.195057
SEM'	0.059735	0.0416211		SEM'	0.211147	0.0313359
Fig. 6K
	Atg8a mRNA levels (normalized to RpL32)				Atg6 mRNA levels (normalized to RpL32)
	elavGS>Eip75B iKK				elavGS>Eip75B iKK
	EtOH	RU486			EtOH	RU486
	1.42224	1.00408			0.0262972	0.0218252
	1.20828	0.725175			0.0332311	0.0196326
	1.30323	0.833395			0.0336738	0.026061
	1.22144	0.763077
Mean	1.2888	0.831432		Mean	0.0310673	0.0225063
SD	0.0983807	0.123523		SD	0.00413699	0.00326789
SEM	0.0491904	0.0617617		SEM	0.0023885	0.00188672
Mean'	1	0.645122		Mean'	1	0.724435
SEM'	0.0381676	0.047922		SEM'	0.0768812	0.06073
Fig. 6M
	Aβ aggregate levels (intensity x area, arbitary unit)
	elavGS>Aβ422x
	-			fabpGX62810
	-	Eip75B iGD	Eip75B iKK	-	Eip75B iGD	Eip75B iKK
	4.61192e+06	6.7404e+06	7.93668e+06	3.76843e+06	7.09986e+06	7.41066e+06
	4.70665e+06	6.29775e+06	1.01567e+07	4.73612e+06	6.99575e+06	7.1737e+06
	4.88485e+06	5.87435e+06	8.56286e+06	3.06086e+06	4.64403e+06	7.96298e+06
	7.0653e+06	5.37356e+06	5.83159e+06	2.07328e+06	8.53543e+06	4.96814e+06
	1.08971e+07	1.06453e+07	7.11439e+06	3.93986e+06	4.20353e+06	5.14438e+06
	6.6546e+06	9.08753e+06	8.63784e+06	3.21411e+06	5.87022e+06	6.41501e+06
	7.38579e+06	1.41095e+07	7.4592e+06	1.35435e+06	1.15534e+07	8.16891e+06
	6.79376e+06	1.11967e+07	1.22117e+07	5.05018e+06	9.80457e+06	8.10472e+06
	9.04059e+06	1.04596e+07	1.26178e+07	4.67434e+06	1.16467e+07	6.3429e+06
	6.82332e+06	1.27417e+07	8.19858e+06	5.03174e+06	9.61323e+06	6.9381e+06
	4.76863e+06	1.10399e+07	8.7452e+06		1.13804e+07	6.76622e+06
	4.59675e+06	6.20498e+06	1.05337e+07
	7.63565e+06	1.19339e+07	1.19858e+07
	8.55037e+06		1.44877e+07
Mean	6.74395e+06	9.36194e+06	9.6057e+06	3.69033e+06	8.30428e+06	6.85416e+06
SD	1.9171e+06	2.9437e+06	2.46695e+06	1.26814e+06	2.72964e+06	1.0901e+06
SEM	512365	816436	659321	401020	823018	328678
Mean'	1	1.3882	1.42434	0.547206	1.23137	1.01634
SEM'	0.0759741	0.121062	0.0977648	0.0594637	0.122038	0.0487367
Fig. 6O
	Number of active Dcp-1-positive cells
	elavGS>Aβ422x
	-			fabpGX62810
	-	Eip75B iGD	Eip75B iKK	-	Eip75B iGD	Eip75B iKK
	5	8	16	1	10	12
	4	13	11	2	13	15
	7	9	9	3	6	14
	6	11	11	5	8	18
	8	11	13	3	4	8
	7	7	12	4	3	8
	6	6	8	1	9	9
	7	11	9	5		8
	5	7		3
	5	11		4
	7	13		2
	7	8
Mean	6.16667	9.58333	11.125	3	7.57143	11.5
SD	1.19342	2.39159	2.58775	1.41421	3.5051	3.8545
SEM	0.34451	0.690392	0.914906	0.426401	1.3248	1.36277
Mean'	1	1.55405	1.80405	0.486486	1.2278	1.86486
SEM'	0.0558664	0.111955	0.148363	0.0691462	0.214833	0.22099
Fig. 6R
	Aβ aggregate levels (intensity x area, arbitary unit)
	elavGS>Aβ422x
	-		fabp iBL
	- RGZ	+ RGZ	- RGZ	+ RGZ
	2.37941e+06	1.75489e+06	7.35666e+06	2.06074e+06
	2.48756e+06	1.5226e+06	6.83364e+06	1.60677e+06
	1.57554e+06	448252	8.50338e+06	2.8303e+06
	2.25213e+06	1.09603e+06	4.40902e+06	4.94776e+06
	2.83587e+06	1.21331e+06	5.65911e+06	925308
	2.3068e+06	1.20691e+06	4.2857e+06	1.62835e+06
	2.83277e+06	1.02397e+06	4.463e+06	1.69977e+06
	4.72283e+06	1.26969e+06	3.17574e+06	2.52216e+06
	3.60436e+06	1.71094e+06	2.13031e+06	3.21048e+06
	2.25877e+06	1.1712e+06	3.10876e+06	3.26754e+06
	1.53804e+06	1.6246e+06		3.01551e+06
	2.87277e+06	1.04295e+06		4.8119e+06
Mean	2.6389e+06	1.25711e+06	4.99253e+06	2.71055e+06
SD	865668	363277	2.05241e+06	1.24843e+06
SEM	249897	104869	649028	360390
Mean'	1	0.476376	1.8919	1.02715
SEM'	0.0946972	0.0397397	0.245946	0.136568
Fig. 6S
	Number of active Dcp-1-positive cells
	elavGS>Aβ422x
	-		fabp iBL
	- RGZ	+ RGZ	- RGZ	+ RGZ
	1	3	4	4
	3	4	6	2
	4	4	8	3
	2	1	7	1
	1	3	3	2
	3	10	3	3
	2	6	6	4
	3	6		2
	2	3		2
	2	10		3
		3
Mean	2.3	4.81818	5.28571	2.6
SD	0.948683	2.92637	1.97605	0.966092
SEM	0.3	0.882333	0.746876	0.305505
Mean'	1	2.09486	2.29814	1.13043
SEM'	0.130435	0.383623	0.324729	0.132828
Fig. 6T
	Performance index
	elavGS>Aβ422x
	-	fabpGX62810	fabpGX62810 + Eip75B iKK
	22.735	50.6641	-3.42466
	2.18795	31.8841	1.6313
	34.1463	40.4932	23.6471
	30.8497	38.5476	13.653
	24.8864	41.2005	7.47863
Mean	22.9611	40.5579	8.59708
SD	12.4762	6.74222	10.5636
SEM	5.57952	3.01521	4.72419

## Sheet: Fig.7
Fig. 7B
	Area of cell death (µm2)
	GMR>Aβ422x, fabp iBL
	-	DHA		Linoleic acid
	-	5 µg/ml	50 µg/ml	1 mg/ml	10 mg/ml
	17986.3	7742.89	5503.45	10950.7	7870.38
	15227.5	11214.5	8792.31	8422.04	11615.3
	16279.8	10014.7	8407.98	13474.6	10915
	16809.4		8560.3		10510.1
	19157.6		13521		14807.6
	17780.1		14734.9
	13001.2		12535.3
Mean	16606	9657.37	10293.6	10949.1	11143.7
SD	2034.56	1763.19	3339.82	2526.28	2490.72
SEM	768.991	1017.98	1262.33	1458.55	1113.88
Mean'	1	0.58156	0.619874	0.659347	0.671064
SEM'	0.0463081	0.0613019	0.0760167	0.0878329	0.0670773
Fig. 7C
	GFP/mCherry ratio (%)
	elavGS>GFP-mCherry-Atg8a, Aβ422x
	-			fabp iBL			fabpGX62810
	-	DHA	Linoleic acid	-	DHA	Linoleic acid	-	DHA	Linoleic acid
	19.2575	21.3992	20.6731	22.2437	18	19.3548	10.0318	17.8295	22.3502
	18.7166	20.1954	19.3317	22.8457	22.3919	17.4917	18.3761	17.4129	21.4286
	19.3467	26.3699	20.6395	22.3881	25.539	23.3516	19.83	18.4652	21.4612
	22.1264	17.2043	17.8824	26.7157	20.7349	12.2727	19.1327	18.3299	20.2222
	23.5119	17.0157	20.1117	21.1845	16.0121		10.0318	17.6322	18.2292
	18.3562	14.6835	21.9745	26.1421	15.2334		13.8158	17.3034	20.1102
	19.6078			24.2054	15.562		16.8367	17.1958	21.8884
	18.1538			20.5567	12.7182		11.6751	24.9337
	20.0557				17.4684		14.7465	26.6476
	21.3816				17.1233		15.9274	25.4032
Mean	20.0514	19.478	20.1022	23.2852	18.0783	18.1177	15.0404	20.1153	20.8129
SD	1.75214	4.14543	1.38864	2.22701	3.80119	4.60001	3.61954	3.87132	1.40462
SEM	0.554076	1.69236	0.566911	0.787368	1.20204	2.3	1.1446	1.22422	0.530898
Mean'	1	0.971402	1.00253	1.16128	0.901597	0.903563	0.750091	1.00319	1.03797
SEM'	0.0276328	0.0844011	0.0282728	0.0392674	0.0599479	0.114705	0.0570832	0.0610539	0.0264768
Fig. 7D
	Aβ aggregate levels (intensity x area, arbitary unit)
	elavGS>Aβ422x
	-			fabp iBL			fabpGX62810
	-	DHA	Linoleic acid	-	DHA	Linoleic acid	-	DHA	Linoleic acid
	1.15839e+06	1.18505e+06	1.44266e+06	2.1497e+06	1.00926e+06	1.16207e+06	1.20432e+06	1.64725e+06	1.21356e+06
	1.02913e+06	1.2213e+06	1.72314e+06	1.90833e+06	132194	1.3721e+06	1.13858e+06	1.5617e+06	1.47429e+06
	1.51021e+06	1.23206e+06	1.63779e+06	2.51681e+06	728018	1.14456e+06	826529	1.93174e+06	1.57411e+06
	1.53954e+06	1.47776e+06	1.408e+06	2.33556e+06	1.47766e+06	799394	1.25107e+06	1.63318e+06	2.15925e+06
	1.50116e+06	1.27031e+06	1.43714e+06	1.71963e+06	1.16638e+06	747460	1.3663e+06	1.85253e+06	1.17006e+06
	1.29231e+06	1.13322e+06	1.46732e+06	2.26252e+06	1.1567e+06	869788	903542	1.74867e+06	1.39666e+06
	1.57423e+06	1.07876e+06	1.92242e+06	1.7172e+06	1.26074e+06	71263.5	1.31677e+06	1.89441e+06	820750
	1.35115e+06	1.35267e+06	1.69293e+06	1.77197e+06	888542	1.33682e+06	1.02802e+06	1.5367e+06	1.27536e+06
	1.16504e+06	1.16571e+06	880989	2.07302e+06	1.34206e+06	1.38648e+06	1.36882e+06	1.6937e+06	748034
	1.334e+06	1.48606e+06	1.28356e+06	1.95643e+06	1.36637e+06	1.61064e+06	943480	1.81785e+06	1.03427e+06
Mean	1.34551e+06	1.26029e+06	1.4896e+06	2.04112e+06	1.05279e+06	1.05006e+06	1.13474e+06	1.73177e+06	1.28664e+06
SD	186186	138612	284829	274939	395994	444695	198986	139046	405696
SEM	58877.3	43833.1	90070.9	86943.4	125224	140625	62924.8	43970	128292
Mean'	1	0.93666	1.10708	1.51698	0.782445	0.780413	0.843353	1.28707	0.956241
SEM'	0.0437582	0.0325772	0.0669416	0.0646172	0.093068	0.104514	0.0467664	0.032679	0.0953481
Fig. 7E
	Number of active Dcp-1-positive cells
	elavGS>Aβ422x
	-			fabp iBL			fabpGX62810
	-	DHA	Linoleic acid	-	DHA	Linoleic acid	-	DHA	Linoleic acid
	3	5	3	3	3	3	2	3	3
	3	2	2	4	3	3	2	2	2
	3	3	3	4	2	2	2	2	3
	2	2	2	5	2	2	2	3	1
	2	4	1	4	3	4	2	3	2
	3	1	3	4	2	2	2	4	2
	2	3	3	4	4	4	2	4	2
	3	2	2	3	4	3	2	3	4
	4	2	2	4	3	3			1
	3	4	1	3	2				2
Mean	2.8	2.8	2.2	3.8	2.8	2.88889	2	3	2.2
SD	0.632456	1.22927	0.788811	0.632456	0.788811	0.781736	0	0.755929	0.918937
SEM	0.2	0.38873	0.249444	0.2	0.249444	0.260579	0	0.267261	0.290593
Mean'	1	1	0.785714	1.35714	1	1.03175	0.714286	1.07143	0.785714
SEM'	0.0714286	0.138832	0.0890871	0.0714286	0.0890871	0.0930638	0	0.0954504	0.103783
Fig. 7F
	Performance index
	elavGS>Aβ422x
	-	fabpGX62810	fabpGX62810 + DHA
	7.37705	7.69231	9.39055
	4.66583	9.62019	9.944
	-3.78205	11.8598	14.3091
	10.549	16.2162	9.02012
	9.98071	5.06329	5.93645
	9.05797	11.1111	13.514
Mean	6.30809	10.2605	10.3524
SD	5.37933	3.81493	3.099
SEM	2.1961	1.55744	1.26516

## Sheet: Supporting Figs.
Fig. S2
	Performance index
	elavGS>Aβ422x
	LacZ	fabpGX62810
	13.4058	31.7129
	5.338	26.3179
	7.30159	22.5483
Mean	8.68179	26.8597
SD	4.20727	4.60626
SEM	2.42907	2.65942
Fig. S3B
	Number of active Dcp-1-positive cells
	GMR>Aβ422x
	-	fabp iBL	fabpGX62810
	88	132	44
	96	121	76
	101	153	78
	88	124	69
	86	136	52
	116	137	54
	89	124	62
	109	125	53
	124	128	73
	115	125	99
	126	125
		121
Mean	103.455	129.25	66
SD	15.1813	9.16639	16.3299
SEM	4.57734	2.64611	5.16398
Mean'	1	1.24934	0.637961
SEM'	0.044245	0.0255775	0.0499154
Fig. S4C
	Number of active Dcp-1-positive cells
	elav>Aβ42
	fabp+/+	fabp+/-
	5	20
	2	11
	2	18
	9	18
	5	22
	9	18
	7	16
	9	19
	8	18
	7	17
	8	26
	9	10
	3	19
	7	11
Mean	6.42857	17.3571
SD	2.59331	4.36079
SEM	0.693092	1.16547
Mean'	1	2.7
SEM'	0.107814	0.181295
Fig. S4E
	Aβ levels (intensity x area, arbitary unit)
	elav>Aβ42
	fabp+/+	fabp+/-
	2.00599e+06	1.95792e+06
	2.32228e+06	1.92645e+06
	2.0028e+06	4.61863e+06
	2.74208e+06	2.26584e+06
	2.87132e+06	3.87275e+06
	2.46647e+06	3.68486e+06
	2.71314e+06	2.46475e+06
	1.68171e+06	3.60657e+06
	1.81413e+06	2.72261e+06
	2.84338e+06	2.78105e+06
	3.20662e+06	2.38204e+06
	1.86683e+06	1.39698e+06
	2.3732e+06	6.93219e+06
	5.1691e+06	1.00496e+07
	1.62638e+06	8.49213e+06
	1.05071e+06	2.76753e+06
		2.55147e+06
		2.92374e+06
Mean	2.42226e+06	3.74428e+06
SD	924883	2.376e+06
SEM	231221	560027
Mean'	1	1.54578
SEM'	0.0954567	0.2312
Fig. S5B
	GFP/mCherry ratio (%)
	elavGS>GFP-mCherry-Atg8a
	-	fabp iBL	fabpGX62810
	9.84456	13.2404	10
	9.09091	14.5833	8.92019
	12.5	14.2157	10.8871
	9.91736	12.7517	10.3448
	12	10.7769	10.6719
	13.2184	12.9032	11.7409
	9.63303	13.8298	7.46269
	7.94979		12.8079
	11.7647		8.88889
	12.5683		8.26446
Mean	10.8487	13.1859	9.99889
SD	1.7736	1.25846	1.63717
SEM	0.560861	0.475654	0.517718
Mean'	1	1.21543	0.921666
SEM'	0.0516985	0.0438443	0.0477216
Fig. S5C
	Number of GFP puncta
	elavGS>GFP-mCherry-Atg8a
	-	fabp iBL	fabpGX62810
	19	38	20
	23	28	19
	15	29	27
	24	38	21
	21	43	27
	23	52	29
	21	39	20
	19		26
	22		28
	23		20
Mean	21	38.1429	23.7
SD	2.70801	8.19407	4.00139
SEM	0.856349	3.09707	1.26535
Mean'	1	1.81633	1.12857
SEM'	0.0407785	0.147479	0.0602548
Fig. S5D
	Number of mCherry puncta
	elavGS>GFP-mCherry-Atg8a
	-	fabp iBL	fabpGX62810
	193	287	200
	253	192	213
	120	204	248
	242	298	203
	175	399	253
	174	403	247
	218	282	268
	239		203
	187		315
	183		242
Mean	198.4	295	239.2
SD	40.2774	83.2786	36.1411
SEM	12.7368	31.4764	11.4288
Mean'	1	1.4869	1.20565
SEM'	0.0641977	0.158651	0.0576049
Fig. S6B
	GFP/mCherry ratio (%)
	elav>GFP-mCherry-Atg8a
	-	Aβ422x
	6.31229	27.086
	10.1562	24.3284
	8.18182	14.7687
	7.60234	23.9067
	5.64103
	6.12245
	5.90406
Mean	7.13146	22.5224
SD	1.62744	5.358
SEM	0.615115	2.679
Mean'	1	3.15818
SEM'	0.0862537	0.375659
Fig. S6C
	Number of GFP puncta
	elav>GFP-mCherry-Atg8a
	-	Aβ422x
	19	211
	13	163
	18	83
	13	82
	11
	21
	16
Mean	15.8571	134.75
SD	3.67099	63.437
SEM	1.3875	31.7185
Mean'	1	8.49775
SEM'	0.0875003	2.00027
Fig. S6D
	Number of mCherry puncta
	elav>GFP-mCherry-Atg8a
	-	Aβ422x
	301	779
	128	670
	220	562
	171	343
	195
	343
	271
Mean	232.714	588.5
SD	75.9928	186.105
SEM	28.7226	93.0524
Mean'	1	2.52885
SEM'	0.123424	0.399857
Fig. S7B
	GFP/mCherry ratio (%)
	elavGS>GFP-mCherry-Atg8a, Aβ422x
	LacZ	fabpGX62810
	17.0732	14.4
	14.5695	9.34066
	12.2642	13.6574
	13.7405	8.8685
	15.3025	7.20721
	17.4699	15.7385
	35.3952	13.6752
	23.9437	16.3311
	15.562
Mean	18.3689	12.4023
SD	7.19259	3.43516
SEM	2.39753	1.21451
Mean'	1	0.675179
SEM'	0.130521	0.0661178
Fig. S7C
	Number of GFP puncta
	elavGS>GFP-mCherry-Atg8a, Aβ422x
	LacZ	fabpGX62810
	70	54
	22	34
	39	59
	36	29
	43	16
	58	65
	103	48
	51	73
	54
Mean	52.8889	47.25
SD	23.3583	19.4477
SEM	7.78611	6.87581
Mean'	1	0.893382
SEM'	0.147216	0.130005
Fig. S7D
	Number of mCherry puncta
	elavGS>GFP-mCherry-Atg8a, Aβ422x
	LacZ	fabpGX62810
	410	375
	151	364
	318	432
	262	327
	281	222
	332	413
	291	351
	213	447
	347
Mean	289.444	366.375
SD	76.084	71.4062
SEM	25.3613	25.2459
Mean'	1	1.26579
SEM'	0.0876207	0.0872219
Fig. S8B
	GFP/mCherry ratio (%)
	elavGS>GFP-mCherry-Atg8a, Aβ422x
	-	mTorTED
	23.2376	15.1515
	53.4799	4.41176
	37.3178	6.25
	32.6165	19.3548
	34.9112	13.4969
	24.5902	17.3077
	33.3333	5.55556
	54.4828	9.09091
	19.2182	3.63636
	38.764	1.69492
	51.1494	6.25
	48.5294	7.22892
		3.15789
		25
Mean	37.6359	9.82766
SD	12.0806	7.06107
SEM	3.48737	1.88715
Mean'	1	0.261125
SEM'	0.0926607	0.0501423
Fig. S8C
	Number of GFP puncta
	elavGS>GFP-mCherry-Atg8a, Aβ422x
	-	mTorTED
	89	5
	146	3
	128	3
	91	6
	118	22
	60	9
	64	3
	79	1
	59	4
	69	1
	89	5
	132	6
		3
		3
Mean	93.6667	5.28571
SD	30.2545	5.25399
SEM	8.73372	1.40419
Mean'	1	0.0564311
SEM'	0.0932425	0.0149913
Fig. S8D
	Number of mCherry puncta
	elavGS>GFP-mCherry-Atg8a, Aβ422x
	-	mTorTED
	383	33
	273	68
	343	48
	279	31
	338	163
	244	52
	192	54
	145	11
	307	110
	178	59
	174	80
	272	83
		95
		12
Mean	260.667	64.2143
SD	75.8016	40.7604
SEM	21.882	10.8937
Mean'	1	0.246346
SEM'	0.0839464	0.0417916
Fig. S8F
	Aβ aggregate levels (intensity x area, arbitary unit)
	elavGS>Aβ422x
	-	mTorTED	mTorTED+Atg3 i	mTorTED+Atg8a i
	2.4249e+06	548492	977421	2.08858e+06
	1.89027e+06	981619	1.96597e+06	3.39732e+06
	3.74786e+06	2.35341e+06	3.48171e+06	3.06489e+06
	4.15366e+06	1.76839e+06	5.46753e+06	4.36141e+06
	1.49476e+06	828554	2.90474e+06	3.51099e+06
	2.28702e+06	1.58324e+06	2.67352e+06	2.61592e+06
	3.75911e+06	977586	3.04738e+06	2.54007e+06
	2.32585e+06	605829	2.67352e+06	2.31032e+06
	4.68731e+06	2.05071e+06	5.26562e+06	1.99876e+06
	5.35552e+06	973633	3.88465e+06	3.87033e+06
	3.44739e+06		3.93711e+06
	3.77329e+06		5.18214e+06
Mean	3.27891e+06	1.26715e+06	3.45511e+06	2.97586e+06
SD	1.18772e+06	627410	1.37429e+06	795552
SEM	342864	198405	396723	251576
Mean'	1	0.386453	1.05374	0.907575
SEM'	0.104566	0.0605092	0.120992	0.0767253
Fig. S8H
	Number of active Dcp-1-positive cells
	elavGS>Aβ422x
	-	mTorTED	mTorTED+Atg3 i	mTorTED+Atg8a i
	2	4	7	6
	6	1	10	5
	3	2	8	4
	8	2	9	11
	4	1	2	8
	4	3	5	7
	3	1		6
	6	3
	4	3
	8	3
		2
		2
Mean	4.8	2.25	6.83333	6.71429
SD	2.09762	0.965307	2.92689	2.28869
SEM	0.663325	0.27866	1.1949	0.865043
Mean'	1	0.46875	1.42361	1.39881
SEM'	0.138193	0.0580542	0.248937	0.180217
Fig. S8J
	Number of active Dcp-1-positive cells
	elavGS>Aβ422x
	-	Pi3K59F
	6	1
	4	3
	5	1
	1	2
	3	0
	2	3
	5	2
	2	4
	5	1
	2	3
Mean	3.5	2
SD	1.71594	1.24722
SEM	0.542627	0.394405
Mean'	1	0.571429
SEM'	0.155036	0.112687
Fig. S8L
	Area of neuronal loss (µm2)
	elavGS>Aβ422x
	-	Pi3K59F
	177.893	65.321
	278.777	4.03691
	49.0965	140.408
	25.99	126.644
	59.4002	75.8939
	165.206	77.6624
	73.6255	28.1046
	20.7612	60.4767
	0	0
	253.787	14.0331
	101.115	20.3768
	52.7874	0
	74.6636	77.1242
	54.5944	94.8866
	247.982	58.4391
		104.575
		0
		0
Mean	109.045	52.6656
SD	91.8957	46.186
SEM	23.7274	10.8861
Mean'	1	0.482971
SEM'	0.217592	0.0998314
